# Supplementary material for: Arabidopsis WALL-ASSOCIATED KINASES are not required for oligogalacturonide-induced signaling and immunity
Source: Plant Cell. 2024 Dec 12;37(1):koae317. doi: 10.1093/plcell/koae317 (PMC11684076; doi:10.1093/plcell/koae317)
Supplement: koae317_Supplementary_Data [file koae317_supplementary_data.zip]

Archive with 2 entries (2 files):
- tpc.00387.2024-s05.pdf
- Supplementary_data_table13_suppDataSet.pdf
